# Supplementary material for: Improved pearl millet genomes representing the global heterotic pool offer a framework for molecular breeding applications
Source: Commun Biol. 2023 Sep 4;6:902. doi: 10.1038/s42003-023-05258-3 (PMC10477261; doi:10.1038/s42003-023-05258-3)
Supplement: Supplementary file 4 — Supplementary Data 1 [file 42003_2023_5258_MOESM4_ESM.xlsx]

## Sheet: Tift_genes_in_Inversion
Supplementary Data 1. Functional descriptions of genes present in the segmental inversion of Chr04 Tift. Putative drought genes in yellow and disease resistance genes in green
Gene ID	Gene Start	Gene End	Gene description
dpca4g313070.840	181400913	181401117	Zinc finger protein STOP1-like protein
dpca4g313080.840	181463408	181464649	Glyco_hydro_17 domains
dpca4g313100.840	181677635	181679298	PREDICTED: serpin A3-8-like isoform X2 (gfam000195) | Serpin domains
dpca4g313160.840	182175511	182175987	Uncharacterized protein (Fragment)
dpca4g313180.840	182564261	182565633	PREDICTED: trans-resveratrol di-O-methyltransferase-like (gfam020544) | Dimerisation, Methyltransf_2 domains
dpca4g313190.840	182636823	182637530	HTH_ABP1_N domains
dpca4g313240.840	182956527	182958749	Xanthine/uracil permease family protein (gfam002618) | Xan_ur_permease domains
dpca4g313280.840	183394537	183395514	Function unknown XXXXX(gfam010611)
dpca4g313300.840	183448926	183449357	Description not available
dpca4g313310.840	183486032	183486391	3'-5' exonuclease domain-containing protein (Fragment)
dpca4g313380.840	183761728	183762705	Function unknown XXXXX(gfam010611)
dpca4g313390.840	183974975	183975280	PREDICTED: polyubiquitin-B-like isoform 2 (gfam010872) | Rad60-SLD, ubiquitin domains
dpca4g313410.840	184003742	184004281	DUF3467 domains
dpca4g313430.840	184045507	184045830	Pec_lyase_N domains
dpca4g313450.840	184071073	184072184	PREDICTED: ribulose bisphosphate carboxylase small chain, chloroplastic-like (gfam001267) | RbcS, RuBisCO_small domains
dpca4g313460.840	184100462	184101036	PREDICTED: ribulose bisphosphate carboxylase small chain, chloroplastic-like (gfam001267) | RbcS, RuBisCO_small domains
dpca4g313470.840	184101411	184101719	Uncharacterized protein
dpca4g313510.840	184356043	184356760	Uncharacterized protein
dpca4g313520.840	184456335	184457469	PREDICTED: ribulose bisphosphate carboxylase small chain, chloroplastic-like (gfam001267) | RbcS, RuBisCO_small domains
dpca4g313530.840	184467876	184535062	Glyco_hydro_1 domains
dpca4g313550.840	184638378	184639170	bacterial-like fructose-1,6-bisphosphatase XXXXX(gfam001743)
dpca4g313590.840	184714273	184714668	Disease resistance protein RGA2
dpca4g313600.840	184979295	184979473	Uncharacterized protein
dpca4g313630.840	185129591	185130097	Uncharacterized protein
dpca4g313670.840	185329517	185329732	Function unknown XXXXX(gfam010611)
dpca4g313690.840	185490725	185493133	PREDICTED: probable LRR receptor-like serine/threonine-protein kinase At1g05700-like (gfam020858) | Pkinase, Pkinase_Tyr, RCC1_2 domains
dpca4g313720.840	185663074	185663769	Description not available
dpca4g313730.840	185714614	185715004	Uncharacterized protein
dpca4g313740.840	185767306	185769316	Auxin-responsive protein IAA27
dpca4g313750.840	185865496	185870150	PREDICTED: auxin-responsive protein IAA11 isoform X2 (gfam000159) | AUX_IAA domains
dpca4g313780.840	186104287	186104538	Zinc finger family protein (Fragment)
dpca4g313810.840	186365264	186365969	Uncharacterized protein
dpca4g313830.840	186387689	186390350	zf-CCHC_6 domains
dpca4g313840.840	186564483	186572443	Dimerisation, Methyltransf_2 domains
dpca4g313850.840	186696156	186696334	Uncharacterized protein
dpca4g313870.840	186808344	186809009	Uncharacterized protein
dpca4g313880.840	187071036	187071966	GAG-POL
dpca4g313910.840	187337260	187339890	Uncharacterized protein (Fragment)
dpca4g313920.840	187342409	187343846	PREDICTED: trans-resveratrol di-O-methyltransferase-like (gfam020544) | Dimerisation, Methyltransf_2 domains
dpca4g313970.840	187910129	187910505	Retrotransposon protein, putative, unclassified
dpca4g313980.840	187910599	187911176	Description not available
dpca4g314000.840	188020455	188021327	Description not available
dpca4g314030.840	188177239	188178365	Class III chitinase, putative (gfam000639) | Glyco_hydro_18 domains
dpca4g314040.840	188269635	188270222	Retrotransposon protein, putative, unclassified
dpca4g314050.840	188391367	188395954	Uncharacterized protein
dpca4g314060.840	188410639	188411339	Retrotransposon protein, putative, unclassified
dpca4g314090.840	188653448	188654422	Uncharacterized protein
dpca4g314100.840	188654652	188654942	Uncharacterized protein
dpca4g314110.840	188840934	188847761	PREDICTED: LON peptidase N-terminal domain and RING finger protein 3-like, partial (gfam002153) | LON_substr_bdg domains
dpca4g314120.840	188849524	188850928	zf-C2H2, zf-C2H2_4, zf-C2H2_6, zf-C2H2_jaz domains
dpca4g314140.840	188990899	188991471	Description not available
dpca4g314150.840	189053097	189053366	Os12g0256100 protein
dpca4g314170.840	189133847	189134925	PREDICTED: dehydrin DHN2-like (gfam004585) | Dehydrin domains
dpca4g314180.840	189198263	189198731	Uncharacterized protein
dpca4g314200.840	189371244	189373554	zf-CCHC domains
dpca4g314210.840	189386765	189387223	Retrotransposon protein, putative, unclassified
dpca4g314230.840	189478292	189481481	RNA polymerase dimerization (gfam051767) | RNA_pol_L, RNA_pol_L_2 domains
dpca4g314250.840	189540344	189544577	PREDICTED: probable transcription factor PosF21 isoform X2 (gfam000414) | bZIP_1 domains
dpca4g314280.840	189853766	189855846	Function unknown XXXXX(gfam010611)
dpca4g314290.840	189903457	189903897	Uncharacterized protein
dpca4g314300.840	189911185	189911673	Description not available
dpca4g314310.840	189944815	189945674	Uncharacterized protein

## Sheet: ICMR_genes_in_inversion
Supplementary Data 1. Functional descriptions of genes present in the segmental inversion of Chr04 ICMR06777. Putative drought genes in yellow and disease resistance genes in green
Gene ID	Gene Start	Gene End	Gene description
dpca4g290040.841	187985457	187985968	Uncharacterized protein
dpca4g290050.841	188264047	188264744	Uncharacterized protein
dpca4g290060.841	188444201	188444436	Description not available
dpca4g290080.841	188620456	188624685	PREDICTED: probable transcription factor PosF21 isoform X2 (gfam000414) | bZIP_1 domains
dpca4g290110.841	188665651	188668788	RNA polymerase dimerization (gfam051767) | RNA_pol_L, RNA_pol_L_2 domains
dpca4g290120.841	188903990	188908271	Uncharacterized protein
dpca4g290130.841	188908299	188908463	Dehydrin DHN1
dpca4g290140.841	188940528	188941899	PREDICTED: dehydrin DHN2-like (gfam004585) | Dehydrin domains
dpca4g290150.841	189000953	189002260	Uncharacterized protein
dpca4g290160.841	189022739	189022996	Uncharacterized protein
dpca4g290170.841	189145373	189147318	Uncharacterized protein
dpca4g290180.841	189154544	189161154	Reverse transcriptase (RNA-dependent DNA polymerase) domain containing protein
dpca4g290190.841	189277009	189279918	zf-C2H2, zf-C2H2_4, zf-C2H2_6 domains
dpca4g290200.841	189280238	189283924	PREDICTED: LON peptidase N-terminal domain and RING finger protein 3-like, partial (gfam002153) | LON_substr_bdg domains
dpca4g290250.841	189847125	189849392	Ty3-gypsy sub-class retrotransposonable element polyprotein
dpca4g290260.841	189958696	189960850	Uncharacterized protein
dpca4g290270.841	189983677	189985039	Xylanase inhibitor protein 1-like
dpca4g290280.841	190033198	190034335	PREDICTED: uncharacterized protein LOC101235454, partial (gfam014363)
dpca4g290310.841	190257355	190258466	Uncharacterized protein
dpca4g290330.841	190855834	190857269	PREDICTED: trans-resveratrol di-O-methyltransferase-like (gfam020544) | Dimerisation, Methyltransf_2 domains
dpca4g290340.841	190860031	190861990	Uncharacterized protein (Fragment)
dpca4g290350.841	190896178	190896522	Uncharacterized protein
dpca4g290370.841	191097636	191098112	Uncharacterized protein
dpca4g290380.841	191147426	191147599	Uncharacterized protein (Fragment)
dpca4g290390.841	191147689	191147843	Uncharacterized protein OSJNBb0011J16.8
dpca4g290400.841	191204168	191204956	Putative retrotransposon polyprotein
dpca4g290430.841	191464091	191464680	Uncharacterized protein
dpca4g290460.841	191599960	191603037	PREDICTED: trans-resveratrol di-O-methyltransferase-like (gfam020544) | Dimerisation, Methyltransf_2 domains
dpca4g290470.841	191795787	191798316	Putative retrotransposon gag protein
dpca4g290490.841	191831545	191833585	Os02g0808450 protein
dpca4g290510.841	191845661	191845951	Uncharacterized protein
dpca4g290540.841	192121087	192121458	Uncharacterized protein
dpca4g290550.841	192139183	192139434	Zinc finger family protein (Fragment)
dpca4g290580.841	192328677	192328982	Retrotrans_gag domain-containing protein
dpca4g290600.841	192385385	192390041	PREDICTED: auxin-responsive protein IAA11 isoform X2 (gfam000159) | AUX_IAA domains
dpca4g290610.841	192489643	192491651	Auxin-responsive protein IAA27
dpca4g290620.841	192551740	192552627	Retrotransposon protein, putative, unclassified
dpca4g290740.841	193929414	193941197	Glyco_hydro_1 domains
dpca4g290750.841	193951372	193952506	PREDICTED: ribulose bisphosphate carboxylase small chain, chloroplastic-like (gfam001267) | RbcS, RuBisCO_small domains
dpca4g290760.841	194073893	194074212	Putative retrotransposon gag protein
dpca4g290770.841	194075659	194076036	Uncharacterized protein
dpca4g290780.841	194225717	194226612	PREDICTED: ribulose bisphosphate carboxylase small chain, chloroplastic-like (gfam001267) | RbcS, RuBisCO_small domains
dpca4g290790.841	194266017	194267128	PREDICTED: ribulose bisphosphate carboxylase small chain, chloroplastic-like (gfam001267) | RbcS, RuBisCO_small domains
dpca4g290800.841	194391330	194391635	PREDICTED: polyubiquitin-B-like isoform 2 (gfam010872) | Rad60-SLD, ubiquitin domains
dpca4g290810.841	194614703	194616126	Uncharacterized protein
dpca4g290850.841	194758666	194760677	Uncharacterized protein
dpca4g290900.841	195387898	195390122	Xanthine/uracil permease family protein (gfam002618) | Xan_ur_permease domains
dpca4g290920.841	195718594	195719966	PREDICTED: trans-resveratrol di-O-methyltransferase-like (gfam020544) | Dimerisation, Methyltransf_2 domains
dpca4g290930.841	195836827	195837418	Description not available
dpca4g291040.841	196043076	196043465	Description not available
dpca4g291090.841	196663481	196664997	PREDICTED: serpin A3-8-like isoform X2 (gfam000195) | Serpin domains
dpca4g291110.841	196799736	196800977	Glyco_hydro_17 domains

## Sheet: 843B_genes_in_inversion
Supplementary Data 1. Functional descriptions of genes present in the segmental inversion of Chr04 843B. Putative drought genes in yellow and disease resistance genes in green
Gene ID	Gene Start	Gene End	Gene description
dpca4g336810.842	181573498	181574739	Glyco_hydro_17 domains
dpca4g336820.842	181575338	181575559	Description not available
dpca4g336830.842	181698388	181702386	No description available(gfam016710) | RVT_3 domains
dpca4g336840.842	181787643	181789720	PREDICTED: serpin A3-8-like isoform X2 (gfam000195) | Serpin domains
dpca4g336850.842	181789780	181790136	Description not available
dpca4g336860.842	181922754	181923146	Description not available
dpca4g336870.842	181943508	181944452	Uncharacterized protein
dpca4g336880.842	182116690	182118684	protein retrotransposon protein, putative, unclassified(gfam006211) | DUF4219, Retrotran_gag_2 domains
dpca4g336890.842	182224204	182224509	Description not available
dpca4g336900.842	182232447	182232778	Description not available
dpca4g336910.842	182254769	182254941	Description not available
dpca4g336920.842	182255202	182255583	Uncharacterized protein
dpca4g336930.842	182396708	182398041	Uncharacterized protein
dpca4g336940.842	182436235	182436857	zf-CCHC, zf-CCHC_2 domains
dpca4g336950.842	182450958	182451320	Description not available
dpca4g336960.842	182522255	182522833	SlyX domains
dpca4g336970.842	182615442	182618276	retrotransposon protein, putative, unclassified(gfam001165) | DUF4219, Retrotran_gag_2, zf-CCHC, zf-CCHC_2 domains
dpca4g336980.842	182623907	182624923	retrotransposon protein, putative, unclassified(gfam001165) | DUF4219, Retrotran_gag_2, zf-CCHC domains
dpca4g336990.842	182674906	182676278	PREDICTED: trans-resveratrol di-O-methyltransferase-like (gfam020544) | Dimerisation, Methyltransf_2 domains
dpca4g337000.842	182777402	182779135	Uncharacterized protein
dpca4g337010.842	183067174	183069396	Xanthine/uracil permease family protein (gfam002618) | Xan_ur_permease domains
dpca4g337020.842	183209150	183209326	Function unknown XXXXX(gfam010611)
dpca4g337030.842	183280140	183280211	Description not available
dpca4g337040.842	183289369	183289584	Description not available
dpca4g337050.842	183297842	183298711	Description not available
dpca4g337060.842	183325430	183326512	Uncharacterized protein
dpca4g337070.842	183382006	183382751	Description not available
dpca4g337080.842	183399748	183401061	Uncharacterized protein
dpca4g337090.842	183505179	183506156	Function unknown XXXXX(gfam010611)
dpca4g337100.842	183508895	183510055	No description available(gfam017118) | Retrotran_gag_2, zf-CCHC, zf-CCHC_2 domains
dpca4g337110.842	183557667	183560006	Description not available
dpca4g337120.842	183657641	183658185	Description not available
dpca4g337130.842	183703122	183703562	Description not available
dpca4g337140.842	183740123	183740359	Description not available
dpca4g337150.842	183767803	183767953	Description not available
dpca4g337160.842	183768431	183768820	Description not available
dpca4g337170.842	183775628	183776056	Description not available
dpca4g337180.842	183812178	183812528	Description not available
dpca4g337190.842	183872361	183873338	Function unknown XXXXX(gfam010611)
dpca4g337200.842	183897417	183897742	Description not available
dpca4g337210.842	183996518	183996951	Description not available
dpca4g337220.842	184046055	184046576	Description not available
dpca4g337230.842	184053106	184053468	Description not available
dpca4g337240.842	184085617	184085913	PREDICTED: polyubiquitin-B-like isoform 2 (gfam010872) | Rad60-SLD, ubiquitin domains
dpca4g337250.842	184156141	184156464	Pec_lyase_N domains
dpca4g337260.842	184181707	184182818	PREDICTED: ribulose bisphosphate carboxylase small chain, chloroplastic-like (gfam001267) | RbcS, RuBisCO_small domains
dpca4g337270.842	184211008	184212049	Ribulose bisphosphate carboxylase, small subunit (gfam077298) | RbcS, RuBisCO_small domains
dpca4g337280.842	184230322	184230740	Description not available
dpca4g337290.842	184247181	184247626	Description not available
dpca4g337300.842	184313755	184316383	retrotransposon protein, putative, unclassified(gfam001165) | Retrotran_gag_2, zf-CCHC, zf-CCHC_2 domains
dpca4g337310.842	184353027	184354988	uncharacterized protein LOC104610203
dpca4g337320.842	184375868	184376602	Uncharacterized protein
dpca4g337330.842	184389872	184390778	Description not available
dpca4g337340.842	184485897	184486921	Uncharacterized protein
dpca4g337350.842	184566969	184568103	PREDICTED: ribulose bisphosphate carboxylase small chain, chloroplastic-like (gfam001267) | RbcS, RuBisCO_small domains
dpca4g337360.842	184578509	184579263	Uncharacterized protein (Fragment)
dpca4g337370.842	184629381	184630379	Uncharacterized protein
dpca4g337380.842	184645631	184645912	Uncharacterized protein (Fragment)
dpca4g337390.842	184701777	184702441	Description not available
dpca4g337400.842	184749086	184749803	bacterial-like fructose-1,6-bisphosphatase XXXXX(gfam001743)
dpca4g337410.842	184749966	184750682	protein retrotransposon protein, putative, unclassified(gfam006211) | DUF3467, Retrotran_gag_2, Retrotran_gag_3 domains
dpca4g337420.842	184755165	184755374	Description not available
dpca4g337430.842	184760560	184761333	Description not available
dpca4g337440.842	184777697	184777915	Description not available
dpca4g337450.842	184879230	184879555	Description not available
dpca4g337460.842	184930676	184931050	Description not available
dpca4g337470.842	185090467	185090887	Description not available
dpca4g337480.842	185195261	185195743	Description not available
dpca4g337490.842	185200080	185200510	Description not available
dpca4g337500.842	185200556	185204567	Uncharacterized protein
dpca4g337510.842	185206105	185206419	Description not available
dpca4g337520.842	185245021	185245395	Description not available
dpca4g337530.842	185284544	185284789	Description not available
dpca4g337540.842	185357880	185358095	Description not available
dpca4g337550.842	185372557	185373354	Uncharacterized protein
dpca4g337560.842	185373541	185374212	Retrotran_gag_2, zf-CCHC domains
dpca4g337570.842	185398800	185403322	hypothetical protein (gfam071133) | Asp_protease, Asp_protease_2, gag-asp_proteas domains
dpca4g337580.842	185453584	185454467	Description not available
dpca4g337590.842	185601351	185603759	PREDICTED: probable LRR receptor-like serine/threonine-protein kinase At1g05700-like (gfam020858) | Pkinase, Pkinase_Tyr, RCC1_2 domains
dpca4g337600.842	185639757	185640521	Retrotran_gag_2 domains
dpca4g337610.842	185699057	185699377	Description not available
dpca4g337620.842	185728294	185746908	DUF4219, Retrotran_gag_3 domains
dpca4g337630.842	185762536	185763178	bacterial-like fructose-1,6-bisphosphatase XXXXX(gfam001743)
dpca4g337640.842	185773695	185774390	Description not available
dpca4g337650.842	185877926	185879936	Auxin-responsive protein IAA27
dpca4g337660.842	185934880	185936300	Ty3-gypsy sub-class retrotransposonable element polyprotein
dpca4g337670.842	185976115	185980769	PREDICTED: auxin-responsive protein IAA11 isoform X2 (gfam000159) | AUX_IAA domains
dpca4g337680.842	186002428	186003320	Ruda putative polyprotein
dpca4g337690.842	186024424	186025425	Function unknown XXXXX(gfam010611)
dpca4g337700.842	186030628	186030933	Retrotrans_gag domain-containing protein
dpca4g337710.842	186109370	186109846	DUF2829 domains
dpca4g337720.842	186214795	186215163	Zinc finger family protein (Fragment)
dpca4g337730.842	186281564	186281938	Description not available
dpca4g337740.842	186417729	186418060	Description not available
dpca4g337750.842	186472666	186476600	Uncharacterized protein
dpca4g337760.842	186559913	186560434	hypothetical protein (gfam071133) | Asp_protease, Asp_protease_2, gag-asp_proteas domains
dpca4g337770.842	186641918	186642874	Function unknown XXXXX(gfam010611) | JIP_LZII domains
dpca4g337780.842	186675037	186682862	PREDICTED: trans-resveratrol di-O-methyltransferase-like (gfam020544) | Dimerisation, Methyltransf_2 domains
dpca4g337790.842	186688420	186689431	Transposase_21 domains
dpca4g337800.842	186689527	186690033	uncharacterized protein LOC106779013
dpca4g337810.842	186717653	186717868	Description not available
dpca4g337820.842	186727965	186728189	Description not available
dpca4g337830.842	186903378	186903647	uncharacterized protein LOC104610203
dpca4g337840.842	186918975	186919250	Description not available
dpca4g337850.842	186937539	186937851	Description not available
dpca4g337860.842	186942773	186943098	Description not available
dpca4g337870.842	187004694	187004939	Description not available
dpca4g337880.842	187005457	187005656	Uncharacterized protein
dpca4g337890.842	187005739	187006199	Os03g0367350 protein
dpca4g337900.842	187006435	187006752	Uncharacterized protein
dpca4g337910.842	187215972	187216193	Description not available
dpca4g337920.842	187233545	187233790	Description not available
dpca4g337930.842	187296188	187296745	Description not available
dpca4g337940.842	187386200	187387126	retrotransposon protein, putative, unclassified(gfam001165) | DUF4219, Retrotran_gag_2, zf-CCHC domains
dpca4g337950.842	187406388	187406713	Description not available
dpca4g337960.842	187453054	187454491	PREDICTED: trans-resveratrol di-O-methyltransferase-like (gfam020544) | Dimerisation, Methyltransf_2 domains
dpca4g337970.842	187477015	187477281	Description not available
dpca4g337980.842	187498437	187499588	Description not available
dpca4g337990.842	187508183	187509608	Uncharacterized protein
dpca4g338000.842	187617279	187618046	DUF4218 domains
dpca4g338010.842	187636730	187637185	Asp_protease_2, gag-asp_proteas domains
dpca4g338020.842	187641525	187641773	Description not available
dpca4g338030.842	187663969	187664300	Description not available
dpca4g338040.842	187705541	187705894	Description not available
dpca4g338050.842	187715093	187715338	Description not available
dpca4g338060.842	187719944	187720887	Description not available
dpca4g338070.842	187730648	187731084	Description not available
dpca4g338080.842	187789299	187790258	SlyX domains
dpca4g338090.842	187834561	187834913	Description not available
dpca4g338100.842	187901293	187901778	Description not available
dpca4g338110.842	188029738	188031729	DUF4219, Retrotran_gag_3 domains
dpca4g338120.842	188061299	188066797	Uncharacterized protein
dpca4g338130.842	188160749	188161027	Description not available
dpca4g338140.842	188287893	188289019	Class III chitinase, putative (gfam000639) | Glyco_hydro_18 domains
dpca4g338150.842	188294002	188294425	Description not available
dpca4g338160.842	188506285	188506605	Description not available
dpca4g338170.842	188537364	188539206	Description not available
dpca4g338180.842	188595911	188596294	Med28 domains
dpca4g338190.842	188659484	188659681	DUF4219 domains
dpca4g338200.842	188659734	188660106	Retrotran_gag_2 domains
dpca4g338210.842	188689394	188689719	Description not available
dpca4g338220.842	188708907	188709329	Description not available
dpca4g338230.842	188839905	188840507	uncharacterized protein LOC104610203
dpca4g338240.842	188876173	188879480	Description not available
dpca4g338250.842	188901233	188901586	Description not available
dpca4g338260.842	188951593	188958420	PREDICTED: LON peptidase N-terminal domain and RING finger protein 3-like, partial (gfam002153) | LON_substr_bdg domains
dpca4g338270.842	188960183	188961587	zf-C2H2, zf-C2H2_4, zf-C2H2_6, zf-C2H2_jaz domains
dpca4g338280.842	189000421	189000811	Description not available
dpca4g338290.842	189081800	189082096	Description not available
dpca4g338300.842	189101557	189102129	Description not available
dpca4g338310.842	189119284	189119889	skin secretory protein xP2-like
dpca4g338320.842	189124986	189125345	DUF1192 domains
dpca4g338330.842	189154722	189154986	Uncharacterized protein
dpca4g338340.842	189155091	189155404	Uncharacterized protein
dpca4g338350.842	189244331	189245704	PREDICTED: dehydrin DHN2-like (gfam004585) | Dehydrin domains
dpca4g338360.842	189308918	189309386	Uncharacterized protein
dpca4g338370.842	189354280	189356333	bacterial-like fructose-1,6-bisphosphatase XXXXX(gfam001743)
dpca4g338380.842	189385938	189386303	Description not available
dpca4g338390.842	189482012	189484210	zf-CCHC domains
dpca4g338400.842	189529089	189530125	hypothetical protein TREMEDRAFT_64448 (gfam000469) | DUF4219, Retrotran_gag_2 domains
dpca4g338410.842	189588940	189592099	RNA polymerase dimerization (gfam051767) | RNA_pol_L, RNA_pol_L_2 domains
dpca4g338420.842	189630668	189631600	bacterial-like fructose-1,6-bisphosphatase XXXXX(gfam001743)
dpca4g338430.842	189651001	189655235	PREDICTED: probable transcription factor PosF21 isoform X2 (gfam000414) | bZIP_1 domains
