# Supplementary material for: Improved pearl millet genomes representing the global heterotic pool offer a framework for molecular breeding applications
Source: Commun Biol. 2023 Sep 4;6:902. doi: 10.1038/s42003-023-05258-3 (PMC10477261; doi:10.1038/s42003-023-05258-3)
Supplement: Supplementary file 5 — Supplementary Data 2 [file 42003_2023_5258_MOESM5_ESM.xlsx]

## Sheet: SupplementaryData2
Supplementary Data 2: Genome-wide association results for grain yield related traits in pearl millet.
Trait	Year	Treatment	SNP	Consistent/Stable	Chromosome	Position	P.value	Rsquare.of.Model.without.SNP	Rsquare.of.Model.with.SNP	FDR_Adjusted_P.values	effect	log10_P.value	Allele 1	Allele 2	Annotation_allele	Annotation_effect	Annotation_impact	Gene_id	Description
Grain Number /m2 (No.; GNM2)	2011	Control	5_61919137	Consistent	5	61919137	2.99e-07	0.0747857	0.182483	0.00296225	4014.2	6.52432	T	C	C	intergenic_region	MODIFIER	dpca5g341410.840-dpca5g341440.840
	2012		5_61919137		5	61919137	3.44159e-08	0.0474495	0.177162	0.000363938	4673.84	7.46324	T	C	C	intergenic_region	MODIFIER	dpca5g341410.840-dpca5g341440.840
	2011		5_61942091	Consistent; Stable	5	61942091	1.59857e-07	0.0747857	0.18774	0.00296225	-3999.6	6.79627	A	G	G	intergenic_region	MODIFIER	dpca5g341410.840-dpca5g341440.840
	2012		5_61942091		5	61942091	8.85206e-09	0.0474495	0.189201	0.00023402	-4753.54	8.05296	A	G	G	intergenic_region	MODIFIER	dpca5g341410.840-dpca5g341440.840
	2011		5_63720689	Consistent	5	63720689	3.10619e-07	0.0747857	0.182164	0.00296225	-3746.71	6.50777	A	G	G	intergenic_region	MODIFIER	dpca5g341730.840-dpca5g341740.840
	2012		5_63720689		5	63720689	7.9726e-08	0.0474495	0.169795	0.000496234	-4242.98	7.0984	A	G	G	intergenic_region	MODIFIER	dpca5g341730.840-dpca5g341740.840
	2011		5_67402810	Consistent	5	67402810	2.34591e-07	0.0747857	0.184516	0.00296225	-4404.37	6.62969	A	G	G	intergenic_region	MODIFIER	dpca5g342840.840-dpca5g342890.840
	2012		5_67402810		5	67402810	7.56656e-08	0.0474495	0.170251	0.000496234	-4943.22	7.1211	A	G	G	intergenic_region	MODIFIER	dpca5g342840.840-dpca5g342890.840
	2011		5_67717221	Consistent	5	67717221	3.36151e-07	0.0747857	0.181504	0.00296225	4347.95	6.47347	G	A	A	synonymous_variant	LOW	dpca5g342930.840	protein cytochrome P450 93A2
	2012		5_67717221		5	67717221	7.20543e-08	0.0474495	0.170679	0.000496234	4956.88	7.14234	G	A	A	synonymous_variant	LOW	dpca5g342930.840	protein cytochrome P450 93A2
	2011		5_67797717	Consistent	5	67797717	3.15929e-07	0.0747857	0.182023	0.00296225	4452.1	6.50041	T	C	C	intergenic_region	MODIFIER	dpca5g342950.840-dpca5g342970.840
	2012		5_67797717		5	67797717	1.23094e-07	0.0474495	0.16601	0.000650843	4966.49	6.90976	T	C	C	intergenic_region	MODIFIER	dpca5g342950.840-dpca5g342970.840
	2011		5_70876329	Consistent	5	70876329	3.3063e-07	0.0747857	0.181642	0.00296225	3987.06	6.48066	G	C	C	intergenic_region	MODIFIER	dpca5g344190.840-dpca5g344200.840
	2012		5_70876329		5	70876329	7.22686e-08	0.0474495	0.170653	0.000496234	4542.02	7.14105	G	C	C	intergenic_region	MODIFIER	dpca5g344190.840-dpca5g344200.840
	2011		5_74100125	Consistent; Stable	5	74100125	1.78677e-07	0.0747857	0.186803	0.00296225	-4671.88	6.74793	C	T	T	intergenic_region	MODIFIER	dpca5g344810.840-dpca5g344820.840
	2012		5_74100125		5	74100125	1.3308e-08	0.0474495	0.18557	0.000281457	-5503.82	7.87589	C	T	T	intergenic_region	MODIFIER	dpca5g344810.840-dpca5g344820.840
	2011		5_74173688	Consistent; Stable	5	74173688	2.20072e-07	0.0747857	0.185052	0.00296225	4578.76	6.65744	G	A	A	intergenic_region	MODIFIER	dpca5g344810.840-dpca5g344820.840
	2012		5_74173688		5	74173688	7.26516e-08	0.0474495	0.170606	0.000496234	5133.85	7.13876	G	A	A	intergenic_region	MODIFIER	dpca5g344810.840-dpca5g344820.840
	2011		5_75874647	Consistent	5	75874647	2.48e-07	0.0747857	0.184049	0.00296225	-3487.57	6.6055	C	T	T	intergenic_region	MODIFIER	dpca5g345290.840-dpca5g345310.840
	2012		5_75874647		5	75874647	1.37153e-07	0.0474495	0.16507	0.000659251	-3838.97	6.86279	C	T	T	intergenic_region	MODIFIER	dpca5g345290.840-dpca5g345310.840
	2011		5_76174169	Consistent; Stable	5	76174169	1.12464e-08	0.0747857	0.210397	0.00118928	-4137.29	7.94898	A	G	G	intergenic_region	MODIFIER	dpca5g345410.840-dpca5g345430.840
	2012		5_76174169		5	76174169	4.08873e-09	0.0474495	0.196122	0.000216185	-4595.89	8.38841	A	G	G	intergenic_region	MODIFIER	dpca5g345410.840-dpca5g345430.840
	2011		5_76236577	Consistent; Stable	5	76236577	4.87162e-08	0.0747857	0.197808	0.0025758	-4071.44	7.31233	A	T	T	intergenic_region	MODIFIER	dpca5g345440.840-dpca5g345460.840
	2012		5_76236577		5	76236577	3.11217e-10	0.0474495	0.219568	3.29103e-05	-5109.24	9.50694	A	T	T	intergenic_region	MODIFIER	dpca5g345440.840-dpca5g345460.840
	2012		5_62556055	Stable	5	62556055	1.18e-07	0.0474495	0.166376	0.000650843	3874.32	6.92806	T	C	C	intergenic_region	MODIFIER	dpca5g341590.840-dpca5g341620.840
	2012		5_62636119		5	62636119	2.6e-08	0.0474495	0.179643	0.000343354	-3855.26	7.58544	A	G	G	intergenic_region	MODIFIER	dpca5g341590.840-dpca5g341620.840
	2012		5_62844716	Stable	5	62844716	7.97751e-08	0.0474495	0.169789	0.000496234	3966	7.09813	T	A	A	intergenic_region	MODIFIER	dpca5g341640.840-dpca5g341650.840
	2012		5_62888045		5	62888045	1.43599e-07	0.0474495	0.164671	0.000660227	-4163.36	6.84285	A	C	C	intergenic_region	MODIFIER	dpca5g341640.840-dpca5g341650.840
	2012		5_63000434	Stable	5	63000434	7.10083e-09	0.0474495	0.191171	0.00023402	4607.22	8.14869	G	C	C	intergenic_region	MODIFIER	dpca5g341650.840-dpca5g341660.840
	2012		5_63212073		5	63212073	2.25777e-07	0.0474495	0.160752	0.000884269	-3358.19	6.64632	A	G	G	intergenic_region	MODIFIER	dpca5g341670.840-dpca5g341690.840
	2012		5_63253979	Stable	5	63253979	2.4e-08	0.0474495	0.180325	0.000343354	4439.82	7.61893	T	G	G	intergenic_region	MODIFIER	dpca5g341670.840-dpca5g341690.840
	2012		5_63327543		5	63327543	1.6e-08	0.0474495	0.183926	0.000282224	4397.37	7.79552	T	A	A	intergenic_region	MODIFIER	dpca5g341670.840-dpca5g341690.840
	2012		5_63975020		5	63975020	1.71313e-07	0.0474495	0.163141	0.000724633	-3726.97	6.76621	C	T	T	intergenic_region	MODIFIER	dpca5g341810.840-dpca5g341820.840
	2012		5_65026865	Stable	5	65026865	3.12845e-08	0.0474495	0.178003	0.000363938	4771.17	7.50467	G	C	C	intergenic_region	MODIFIER	dpca5g342240.840-dpca5g342250.840
	2012		5_65703540		5	65703540	2.38703e-07	0.0474495	0.160272	0.000901121	4869.46	6.62214	T	C	C	intergenic_region	MODIFIER	dpca5g342480.840-dpca5g342500.840
	2012		5_67341356		5	67341356	4.48244e-07	0.0474495	0.154849	0.00152905	4673.25	6.34849	G	A	A	intergenic_region	MODIFIER	dpca5g342830.840-dpca5g342840.840
	2012		5_67357424		5	67357424	1.66335e-07	0.0474495	0.163396	0.000724633	4946.11	6.77902	C	A	A	intergenic_region	MODIFIER	dpca5g342830.840-dpca5g342840.840
	2012		5_67428762		5	67428762	1.32274e-07	0.0474495	0.165385	0.000659251	-4544.5	6.87853	A	T	T	intergenic_region	MODIFIER	dpca5g342840.840-dpca5g342890.840
	2012		5_67949898		5	67949898	2.47123e-07	0.0474495	0.159972	0.000901121	4780.8	6.60709	G	A	A	intergenic_region	MODIFIER	dpca5g343020.840-dpca5g343040.840
	2012		5_70344977		5	70344977	4.21367e-07	0.0474495	0.155379	0.00148528	5121.18	6.37534	G	A	A	intergenic_region	MODIFIER	dpca5g343870.840-dpca5g343920.840
	2012		5_74073746		5	74073746	7.77022e-08	0.0474495	0.170019	0.000496234	-5331.65	7.10957	C	T	T	intergenic_region	MODIFIER	dpca5g344800.840-dpca5g344810.840
	2012		5_75168817		5	75168817	1.12243e-07	0.0474495	0.166813	0.000650843	-4618.18	6.94984	A	G	G	intron_variant	MODIFIER	dpca5g345100.840	E3 ubiquitin-protein ligase BRE1-like 2 (HUB2)
	2012		5_76695280		5	76695280	1.98246e-07	0.0474495	0.161877	0.000806304	3652.71	6.7028	G	A	A	intergenic_region	MODIFIER	dpca5g345570.840-dpca5g345590.840
	2011	Early	5_61919137		5	61919137	3.92169e-07	0.114596	0.215491	0.00479316	3440.06	6.40653	T	C	C	intergenic_region	MODIFIER	dpca5g341410.840-dpca5g341440.840
	2011		5_61942091	Stable	5	61942091	3.02655e-07	0.114596	0.217562	0.00479316	-3381.02	6.51905	A	G	G	intergenic_region	MODIFIER	dpca5g341410.840-dpca5g341440.840
	2011		5_65026865	Stable	5	65026865	4.0794e-07	0.114596	0.215176	0.00479316	3494.91	6.3894	G	C	C	intergenic_region	MODIFIER	dpca5g342240.840-dpca5g342250.840
	2011		5_67402810		5	67402810	3.00118e-07	0.114596	0.21763	0.00479316	-3778.73	6.52271	A	G	G	intergenic_region	MODIFIER	dpca5g342840.840-dpca5g342890.840
	2011		5_67717221		5	67717221	1.94937e-07	0.114596	0.221093	0.00479316	3845.63	6.71011	G	A	A	synonymous_variant	LOW	dpca5g342930.840	protein cytochrome P450 93A2
	2011		5_74100125	Stable	5	74100125	2.09e-07	0.114596	0.220533	0.00479316	-4022.61	6.67988	C	T	T	intergenic_region	MODIFIER	dpca5g344810.840-dpca5g344820.840
	2011		5_74173688	Stable	5	74173688	3.67781e-07	0.114596	0.216004	0.00479316	3887.74	6.43441	G	A	A	intergenic_region	MODIFIER	dpca5g344810.840-dpca5g344820.840
	2011		5_76174169	Stable	5	76174169	1.01183e-08	0.114596	0.245247	0.00106998	-3595.5	7.99489	A	G	G	intergenic_region	MODIFIER	dpca5g345410.840-dpca5g345430.840
	2011		5_76236577	Stable	5	76236577	2.578e-08	0.114596	0.237534	0.00136308	-3603.57	7.58872	A	T	T	intergenic_region	MODIFIER	dpca5g345440.840-dpca5g345460.840
	2011	Late	5_61942091	Stable	5	61942091	8.12127e-08	0.098631	0.21425	0.00185172	-3426.65	7.09038	A	G	G	intergenic_region	MODIFIER	dpca5g341410.840-dpca5g341440.840
	2011		5_62556055	Stable	5	62556055	2.38249e-07	0.098631	0.205407	0.00419901	2930.19	6.62297	T	C	C	intergenic_region	MODIFIER	dpca5g341590.840-dpca5g341620.840
	2011		5_62844716	Stable	5	62844716	5.47088e-08	0.098631	0.21752	0.00185172	3120.64	7.26194	T	A	A	intergenic_region	MODIFIER	dpca5g341640.840-dpca5g341650.840
	2011		5_63000434	Stable	5	63000434	3.78e-07	0.098631	0.201644	0.00571023	3113.35	6.42252	G	C	C	intergenic_region	MODIFIER	dpca5g341650.840-dpca5g341660.840
	2011		5_63253979	Stable	5	63253979	6.742e-08	0.098631	0.215789	0.00185172	3327.61	7.17121	T	G	G	intergenic_region	MODIFIER	dpca5g341670.840-dpca5g341690.840
	2011		5_76174169	Stable	5	76174169	1.89334e-08	0.098631	0.226369	0.00185172	-3400.31	7.72277	A	G	G	intergenic_region	MODIFIER	dpca5g345410.840-dpca5g345430.840
	2011		5_76236577	Stable	5	76236577	8.75542e-08	0.098631	0.213629	0.00185172	-3333.42	7.05772	A	T	T	intergenic_region	MODIFIER	dpca5g345440.840-dpca5g345460.840
Grain Number /Panicle (No.; GNP)	2011	Control	5_76174169	Consistent; Stable	5	76174169	3.81626e-09	0.266733	0.381658	0.000403558	-210.326	8.41836	A	G	G	intergenic_region	MODIFIER	dpca5g345410.840-dpca5g345430.840
	2012		5_76174169		5	76174169	2.51166e-09	0.211221	0.337969	0.000202256	-191.963	8.60004	A	G	G	intergenic_region	MODIFIER	dpca5g345410.840-dpca5g345430.840
	2012		5_59168788		5	59168788	2.32661e-07	0.211221	0.304829	0.00164022	182.816	6.63328	C	A	A	intergenic_region	MODIFIER	dpca5g340610.840-dpca5g340620.840
	2012		5_61919137		5	61919137	4.69426e-07	0.211221	0.299827	0.00237357	174.746	6.32843	T	C	C	intergenic_region	MODIFIER	dpca5g341410.840-dpca5g341440.840
	2012		5_61942091		5	61942091	2e-08	0.211221	0.322603	0.000704759	-190.613	7.69911	A	G	G	intergenic_region	MODIFIER	dpca5g341410.840-dpca5g341440.840
	2012		5_61983727		5	61983727	8.92593e-08	0.211221	0.311715	0.00104877	179.726	7.04935	T	C	C	intergenic_region	MODIFIER	dpca5g341440.840-dpca5g341460.840
	2012		5_62844716	Stable	5	62844716	2.78773e-07	0.211221	0.303537	0.00171672	155.847	6.55475	T	A	A	intergenic_region	MODIFIER	dpca5g341640.840-dpca5g341650.840
	2012		5_63000434		5	63000434	2.22879e-07	0.211221	0.305136	0.00164022	168.475	6.65193	G	C	C	intergenic_region	MODIFIER	dpca5g341650.840-dpca5g341660.840
	2012		5_63253979		5	63253979	2.09789e-07	0.211221	0.305569	0.00164022	169.239	6.67822	T	G	G	intergenic_region	MODIFIER	dpca5g341670.840-dpca5g341690.840
	2012		5_63720689		5	63720689	4.23435e-08	0.211221	0.317122	0.000895541	-178.574	7.37321	A	G	G	intergenic_region	MODIFIER	dpca5g341730.840-dpca5g341740.840
	2012		5_64647051		5	64647051	2.92216e-07	0.211221	0.303201	0.00171672	169.526	6.5343	C	A	A	intergenic_region	MODIFIER	dpca5g342020.840-dpca5g342030.840
	2012		5_67341356		5	67341356	4.7136e-07	0.211221	0.299798	0.00237357	191.986	6.32665	G	A	A	intergenic_region	MODIFIER	dpca5g342830.840-dpca5g342840.840
	2012		5_67357424		5	67357424	2.77879e-07	0.211221	0.30356	0.00171672	199.672	6.55614	C	A	A	intergenic_region	MODIFIER	dpca5g342830.840-dpca5g342840.840
	2012		5_67402810		5	67402810	5.21274e-08	0.211221	0.315611	0.00091872	-206.171	7.28293	A	G	G	intergenic_region	MODIFIER	dpca5g342840.840-dpca5g342890.840
	2012		5_67428762		5	67428762	4.17341e-07	0.211221	0.300663	0.00232277	-179.03	6.37951	A	T	T	intergenic_region	MODIFIER	dpca5g342840.840-dpca5g342890.840
	2012		5_67717221		5	67717221	7.23985e-08	0.211221	0.313229	0.000989711	204.014	7.14027	G	A	A	synonymous_variant	LOW	dpca5g342930.840	protein cytochrome P450 93A2
	2012		5_67797717		5	67797717	1.76167e-07	0.211221	0.306821	0.00164022	201.744	6.75407	T	C	C	intergenic_region	MODIFIER	dpca5g342950.840-dpca5g342970.840
	2012		5_74100125		5	74100125	3.42513e-08	0.211221	0.318667	0.000895541	-219.595	7.46532	C	T	T	intergenic_region	MODIFIER	dpca5g344810.840-dpca5g344820.840
	2012		5_74173688		5	74173688	7.48739e-08	0.211221	0.312985	0.000989711	211.107	7.12567	G	A	A	intergenic_region	MODIFIER	dpca5g344810.840-dpca5g344820.840
	2012		5_75874647		5	75874647	2.32076e-07	0.211221	0.304847	0.00164022	-154.94	6.63437	C	T	T	intergenic_region	MODIFIER	dpca5g345290.840-dpca5g345310.840
	2012		5_76236577	Stable	5	76236577	3.82529e-09	0.211221	0.334828	0.000202256	-195.864	8.41734	A	T	T	intergenic_region	MODIFIER	dpca5g345440.840-dpca5g345460.840
	2012		5_76695280		5	76695280	1.6661e-07	0.211221	0.307221	0.00164022	151.349	6.7783	G	A	A	intergenic_region	MODIFIER	dpca5g345570.840-dpca5g345590.840
	2011	Late	5_62844716	Stable	5	62844716	3.39524e-07	0.232642	0.321083	0.0119679	161.454	6.46913	T	A	A	intergenic_region	MODIFIER	dpca5g341640.840-dpca5g341650.840
	2011		5_76174169	Stable	5	76174169	2.61792e-08	0.232642	0.339079	0.00276837	-186.189	7.58204	A	G	G	intergenic_region	MODIFIER	dpca5g345410.840-dpca5g345430.840
	2011		5_76236577	Stable	5	76236577	3.04711e-07	0.232642	0.321833	0.0119679	-176.098	6.51611	A	T	T	intergenic_region	MODIFIER	dpca5g345440.840-dpca5g345460.840
Grain Harvest Index (%; HI)	2011	Control	5_61919137	Consistent	5	61919137	3.67579e-07	0.202995	0.294282	0.00487049	0.0277659	6.43465	T	C	C	intergenic_region	MODIFIER	dpca5g341410.840-dpca5g341440.840
	2012		5_61919137		5	61919137	4.26134e-07	0.151445	0.247506	0.0188474	0.0336731	6.37045	T	C	C	intergenic_region	MODIFIER	dpca5g341410.840-dpca5g341440.840
	2011		5_62636119	Consistent	5	62636119	3.98951e-08	0.202995	0.310438	0.00375719	-0.0246129	7.39908	A	G	G	intergenic_region	MODIFIER	dpca5g341590.840-dpca5g341620.840
	2012		5_62636119		5	62636119	6.11908e-08	0.151445	0.262495	0.00647075	-0.0295824	7.21331	A	G	G	intergenic_region	MODIFIER	dpca5g341590.840-dpca5g341620.840
	2011		5_61942091		5	61942091	2.91194e-07	0.202995	0.295959	0.00487049	-0.0272606	6.53582	A	G	G	intergenic_region	MODIFIER	dpca5g341410.840-dpca5g341440.840
	2011		5_62556055		5	62556055	2.132e-07	0.202995	0.29821	0.00487049	0.024549	6.67121	T	C	C	intergenic_region	MODIFIER	dpca5g341590.840-dpca5g341620.840
	2011		5_63212073		5	63212073	1.00302e-07	0.202995	0.303686	0.00375719	-0.0224184	6.99869	A	G	G	intergenic_region	MODIFIER	dpca5g341670.840-dpca5g341690.840
	2011		5_65026865		5	65026865	3.68464e-07	0.202995	0.294264	0.00487049	0.02825	6.43361	G	C	C	intergenic_region	MODIFIER	dpca5g342240.840-dpca5g342250.840
	2011		5_74100125		5	74100125	2.47342e-07	0.202995	0.297137	0.00487049	-0.0321774	6.6067	C	T	T	intergenic_region	MODIFIER	dpca5g344810.840-dpca5g344820.840
	2011		5_76236577		5	76236577	1.0659e-07	0.202995	0.303243	0.00375719	-0.0276124	6.97228	A	T	T	intergenic_region	MODIFIER	dpca5g345440.840-dpca5g345460.840
1000-Grain Mass (g; TGW)	2011	Early	5_67717221	Consistent	5	67717221	3.39453e-07	0.0753009	0.181878	0.0162094	-0.876092	6.46922	G	A	A	synonymous_variant	LOW	dpca5g342930.840	protein cytochrome P450 93A2
	2012		5_67717221		5	67717221	1.77221e-07	0.0471217	0.162559	0.00616217	-0.728218	6.75148	G	A	A	synonymous_variant	LOW	dpca5g342930.840	protein cytochrome P450 93A2
	2011		5_63720689		5	63720689	4.59854e-07	0.0753009	0.179347	0.0162094	0.74363	6.33738	A	G	G	intergenic_region	MODIFIER	dpca5g341730.840-dpca5g341740.840
	2011		5_76236577		5	76236577	1.42706e-07	0.0753009	0.189148	0.0150907	0.789713	6.84556	A	T	T	intergenic_region	MODIFIER	dpca5g345440.840-dpca5g345460.840
	2012		5_61942091		5	61942091	1.20928e-07	0.0471217	0.165877	0.00616217	0.660413	6.91747	A	G	G	intergenic_region	MODIFIER	dpca5g341410.840-dpca5g341440.840
	2012		5_67402810		5	67402810	2.26412e-07	0.0471217	0.160439	0.00616217	0.720764	6.6451	A	G	G	intergenic_region	MODIFIER	dpca5g342840.840-dpca5g342890.840
	2012		5_67797717		5	67797717	2.91364e-07	0.0471217	0.158262	0.00616217	-0.729882	6.53556	T	C	C	intergenic_region	MODIFIER	dpca5g342950.840-dpca5g342970.840
	2012		5_74073746		5	74073746	2.85803e-07	0.0471217	0.158429	0.00616217	0.771201	6.54393	C	T	T	intergenic_region	MODIFIER	dpca5g344800.840-dpca5g344810.840
	2012	Late	5_74490965		5	74490965	3.66853e-07	0.0315287	0.142472	0.0247453	-0.874887	6.43551	G	A	A	intergenic_region	MODIFIER	dpca5g344910.840-dpca5g344960.840
Panicle Yield (kg/ha; HYHA)	2011	Control	5_76174169		5	76174169	1.07568e-07	0.109446	0.221386	0.011375	-363.402	6.96832	A	G	G	intergenic_region	MODIFIER	dpca5g345410.840-dpca5g345430.840
	2012		5_62636119		5	62636119	7.53756e-08	0.0982144	0.214503	0.00797074	-329.187	7.12277	A	G	G	intergenic_region	MODIFIER	dpca5g341590.840-dpca5g341620.840
Grain Yield (kg/ha; GYHA)	2011	Control	5_63212073		5	63212073	2.94088e-07	0.139292	0.23961	0.0174875	-232.657	6.53152	A	G	G	intergenic_region	MODIFIER	dpca5g341670.840-dpca5g341690.840
	2011		5_76174169		5	76174169	3.30742e-07	0.139292	0.238696	0.0174875	-276.693	6.48051	A	G	G	intergenic_region	MODIFIER	dpca5g345410.840-dpca5g345430.840
	2012		5_62636119		5	62636119	3.01288e-08	0.105146	0.228104	0.00318603	-288.206	7.52102	A	G	G	intergenic_region	MODIFIER	dpca5g341590.840-dpca5g341620.840
	2012		5_76236577		5	76236577	8.91091e-08	0.105146	0.219169	0.00471151	-322.341	7.05008	A	T	T	intergenic_region	MODIFIER	dpca5g345440.840-dpca5g345460.840
Note:
*MTA is considered as Consistent if present in more than one year for same treatment
*MTA is considered as Stable if present for more than one treatment
